# Supplementary material for: Objectively Assessed Weight Change and All-Cause Mortality among Community-Dwelling Older People
Source: Nutrients. 2022 Jul 21;14(14):2983. doi: 10.3390/nu14142983 (PMC9320907; doi:10.3390/nu14142983)
Supplement: Supplementary file 1 [file nutrients-14-02983-s001.zip]

Archive with 1 entries (1 files):
- nutrients-1806873-supplementary.pdf
